# Supplementary material for: Stable qw12-1 Locus Across Environments: High-Resolution QTL Mapping for Sustainable Southern Soybean Crinkle Leaf Disease Resistance Control
Source: Plants (Basel). 2026 Mar 25;15(7):1010. doi: 10.3390/plants15071010 (PMC13074802; doi:10.3390/plants15071010)
Supplement: Supplementary file 1 [file plants-15-01010-s001.zip]

Archive with 7 entries (7 files):
- Figure S1-S2.pdf
- Table S1.xlsx
- Table S2.xlsx
- Table S3.xlsx
- Table S4.xlsx
- Table S5.xlsx
- Table S6.xlsx
