# Supplementary material for: Stable qw12-1 Locus Across Environments: High-Resolution QTL Mapping for Sustainable Southern Soybean Crinkle Leaf Disease Resistance Control
Source: Plants (Basel). 2026 Mar 25;15(7):1010. doi: 10.3390/plants15071010 (PMC13074802; doi:10.3390/plants15071010)
Supplement: Supplementary file 1 [file plants-15-01010-s001.zip › Table S1.xlsx]

## Sheet: Sheet1
Table S1. qPCR thermocycling protocol
Step	Temperature	Time	Cycles
Pre-denaturation	95℃	30 s（Ramp Rate 4.4℃/s）	1
Cycling	95℃	5 s（Ramp Rate 4.4℃/s）	40
	60℃	30 s（Ramp Rate 2.2℃/s，Acquisition Mode：Single）
Melting	95℃	5 s（Ramp Rate 4.4℃/s）60℃ 1 s（Ramp Rate 2.2℃/s）	1
	95℃	（Ramp Rate 0.11℃/s, Acquisition Mode : Continuous, Acquisitions : 5 per℃）	1
Cooling	50℃	30 s（Ramp Rate 2.2℃/s）	1
