# Supplementary material for: Stable qw12-1 Locus Across Environments: High-Resolution QTL Mapping for Sustainable Southern Soybean Crinkle Leaf Disease Resistance Control
Source: Plants (Basel). 2026 Mar 25;15(7):1010. doi: 10.3390/plants15071010 (PMC13074802; doi:10.3390/plants15071010)
Supplement: Supplementary file 1 [file plants-15-01010-s001.zip › Table S2.xlsx]

## Sheet: Sheet1
Table S2. Variance analysis table of phenotypic data
Source of variation	V6			R2			R6
	mean square	F value	P value	mean square	F value	P value	mean square	F value	P value
Lines	2221.97	8.68	＜0.0001	3296.99	11.48	＜0.0001	5582.21	18.55	＜0.0001
Environment	15634.2	61.06	＜0.0001	73731.2	256.62	＜0.0001	23666.7	78.63	＜0.0001
Blocks	2860.64	11.17	＜0.0001	5281.25	18.38	＜0.0001	6970.5	23.16	＜0.0001
Lines*Environment	436.61	1.7	＜0.0001	636	2.21	＜0.0001	706.47	2.35	＜0.0001
