# Supplementary material for: Stable qw12-1 Locus Across Environments: High-Resolution QTL Mapping for Sustainable Southern Soybean Crinkle Leaf Disease Resistance Control
Source: Plants (Basel). 2026 Mar 25;15(7):1010. doi: 10.3390/plants15071010 (PMC13074802; doi:10.3390/plants15071010)
Supplement: Supplementary file 1 [file plants-15-01010-s001.zip › Table S3.xlsx]

## Sheet: Sheet1
Table S3. QTL analysis for wrinkled leaf trait
Env. QTL a	Perido	Chr b	Position(cM)	Left Marker	Physical Position(bp)	Right Marker	Physical Position(bp)	LOD c	Additive effect d	R2 (%) e	confidence interval (cM)
2019suNN
qw3-1	R6	3	54.71	Mark168433	30722342	Mark201126	31206872	4.2	-0.29	4.23	53.3-55.9
qw3-3	R6	3	106.81	Mark203397	43981838	Mark193795	44952747	3.04	-0.24	2.82	105.6-110.8
qw12-1	R6	12	118.21	Mark719963	39160620	Mark681149	39908335	32.49	0.93	42.91	117.6-119.4
qw12-2	R6	12	128.71	Mark681149	39908101	Mark700197	40033138	36.45	1.25	73.67	126.4-130.8
2020suDA
qw3-2	R2	3	73.21	Mark181893	36811796	Mark216285	38764931	3.35	-0.13	5.13	68.1-76.1
qw3-3	R6	3	106.81	Mark168273	42960226	Mark190504	44264957	3.53	-0.22	4.17	104.4-109.8
qw6-1	R6	6	19.71	Mark749562	5975199	Mark758115	6584538	3.13	-0.22	3.95	16.6-22.9
qw12-1	R2	12	118.21	Mark719963	39160620	Mark681149	39908335	6.15	0.18	10.18	117.6-119.2
	R6	12	118.21	Mark719963	39160620	Mark681149	39908335	16.83	0.52	23.18	117.6-119.8
qw17-1	R6	17	4.31	Mark95153	270276	Mark91398	1091815	4.07	0.24	4.83	2.7-6.1
2020smNN
qw3-2	V5	3	72.01	Mark181893	36811796	Mark216285	38764931	5.3	-0.23	6.21	68.5-75.1
qw12-1	V5	12	118.21	Mark719963	39160620	Mark681149	39908335	28.6	0.57	38.97	117.6-119.7
	R2	12	118.21	Mark719963	39160620	Mark681149	39908335	49.02	1.04	50.23	117.6-119.4
	R6	12	118.21	Mark719963	39160620	Mark681149	39908335	43.16	0.94	52.77	117.6-119.4
qw12-2	R6	12	126.71	Mark681149	39908101	Mark700197	40033138	32.99	1.13	69.39	123.7-129
2021spNN
qw10-1	R2	10	4.71	Mark673248	4724489	Mark642116	6103501	4.25	0.24	2.99	4.4-8.4
qw12-1	V5	12	118.21	Mark719963	39160620	Mark681149	39908335	44.01	1.12	53.15	117.6-119.4
	R2	12	118.21	Mark719963	39160620	Mark681149	39908335	49.02	1.04	58.2	117.6-119.4
	R6	12	118.21	Mark719963	39160620	Mark681149	39908335	43.16	0.94	51.15	117.6-119.4
qw12-2	V5	12	125.71	Mark681149	39908101	Mark700197	40033138	31.66	1.2	69.42	123-128.4
	R2	12	124.71	Mark681149	39908101	Mark700197	40033138	35.55	1.09	63.57	121.9-126.9
a QTLs detected in different environments. QTLs detected at the same, adjacent or overlapping marker intervals were considered the same QTL.
b Chromosome
c The log of odds value at the peak likelhood of the QTL, LOD thesholds were calcuated from a 1000-permutation test (P = 0.05)
d The posive value inicates that NN138-2 conributed the alele for an increase in crinkle leaf grade for SSCLD, and negative aditive value indicates that ZXD contnbued the alele for an increase in crinkle leaf grade for SSCLD.
e Phenotypic variance (%) explained by the QTL
