# Supplementary material for: Stable qw12-1 Locus Across Environments: High-Resolution QTL Mapping for Sustainable Southern Soybean Crinkle Leaf Disease Resistance Control
Source: Plants (Basel). 2026 Mar 25;15(7):1010. doi: 10.3390/plants15071010 (PMC13074802; doi:10.3390/plants15071010)
Supplement: Supplementary file 1 [file plants-15-01010-s001.zip › Table S4.xlsx]

## Sheet: Sheet1
Table S4. Annotated gene information in the qw12-1 interval excepted 12 candidate genes
Order Number	Gene name	Physical location (bp)	Functional
1	GLYMA_12G231400	39138374..39142508	BES1/BZR1 homolog 4
2	GLYMA_12G231500	39151416..39156034	BES1/BZR1 plant transcription factor, N-terminal
3	GLYMA_12G231600	39157211..39159333	Chloroplast import apparatus Tic20-like
4	GLYMA_12G231700	39161126..39167806	NONE
5	GLYMA_12G231900	39184081..39184464	ATP synthase B/B' CF(0)
6	GLYMA_12G232000	39184499..39187282	ATP synthase alpha/beta family, nucleotide-binding domain ; ATP synthase alpha/beta chain, C terminal domain; ATP synthase alpha/beta family, beta-barrel domain
7	GLYMA_12G232100	39187285..39188170	Ribosomal protein L20
8	GLYMA_12G232500	39190215..39191237	Cytochrome B6-F complex subunit 5
9	GLYMA_12G232700	39191743..39192262	Cytochrome b559, alpha (gene psbE) and beta (gene psbF)subunits; Lumenal portion of Cytochrome b559, alpha (gene psbE) subunit; PsbL protein
10	GLYMA_12G232800	39192403..39192525	PsbJ
11	GLYMA_12G232900	39192831..39194742	Apocytochrome F, C-terminal; Apocytochrome F, N-terminal
12	GLYMA_12G233500	39270100..39272604	GDSL/SGNH-like Acyl-Esterase family found in Pmr5 and Cas1p; PMR5 N terminal Domain
13	GLYMA_12G233800	39308437..39313488	Integral membrane protein DUF92
14	GLYMA_12G233900	39321100..39325411	B-box zinc finger
15	GLYMA_12G234000	39327099..39330834	ATP-NAD kinase
16	GLYMA_12G234200	39365359..39377365	Glycosyltransferase family 20; Trehalose-phosphatase
17	GLYMA_12G234300	39378718..39382347	3-beta hydroxysteroid dehydrogenase/isomerase family; RmlD substrate binding domain
18	GLYMA_12G234500	39394058..39395461	Sugar efflux transporter for intercellular exchange
19	GLYMA_12G234600	39400349..39405718	Sodium Bile acid symporter family
20	GLYMA_12G234700	39409190..39410547	Trypsin and protease inhibitor
21	GLYMA_12G234800	39414426..39415414	Trypsin and protease inhibitor
22	GLYMA_12G234900	39417081..39418281	NONE
23	GLYMA_12G235000	39419758..39427617	Nucleoporin autopeptidase
24	GLYMA_12G235100	39430261..39433993	2OG-Fe(II) oxygenase superfamily; non-haem dioxygenase in morphine synthesis N-terminal
25	GLYMA_12G235200	39434395..39435001	2OG-Fe(II) oxygenase superfamily
26	GLYMA_12G235300	39438448..39442363	2OG-Fe(II) oxygenase superfamily; non-haem dioxygenase in morphine synthesis N-terminal
27	GLYMA_12G235400	39445523..39446848	Eukaryotic aspartyl protease
28	GLYMA_12G235500	39449744..39456666	DnaJ domain; X-domain of DnaJ-containing
29	GLYMA_12G235600	39459576..39463125	NONE
30	GLYMA_12G235700	39465757..39471149	NONE
31	GLYMA_12G235800	39474580..39476175	Dehydrin
32	GLYMA_12G236000	39483499..39489794	ThiF family; Ubiquitin-activating enzyme active site; Ubiquitin/SUMO-activating enzyme ubiquitin-like domain
33	GLYMA_12G236100	39492708..39499941	SNF2 family N-terminal domain; Helicase conserved C-terminal domain
34	GLYMA_12G236200	39501602..39504023	Ankyrin repeats (3 copies); Domain of unknown function
35	GLYMA_12G236300	39506613..39516106	RNA recognition motif. (a.k.a. RRM, RBD, or RNP domain)
36	GLYMA_12G236400	39518654..39525613	WD domain, G-beta repeat
37	GLYMA_12G236600	39536770..39546818	RecF/RecN/SMC N terminal domain; SMC proteins Flexible Hinge Domain
38	GLYMA_12G236700	39548200..39554348	Retinal pigment epithelial membrane protein
39	GLYMA_12G236800	39555221..39561252	CCAAT-binding transcription factor (CBF-B/NF-YA) subunit B
40	GLYMA_12G236900	39564723..39571897	Folate-sensitive fragile site protein Fra10Ac1
41	GLYMA_12G237000	39586913..39594790	Glycosyl transferase family group 2; Zinc-binding RING-finger
42	GLYMA_12G237100	39597990..39599621	NONE
43	GLYMA_12G237300	39614628..39618952	Zinc finger C-x8-C-x5-C-x3-H type (and similar); Ankyrin repeats (3 copies)
44	GLYMA_12G237500	39643857..39646546	Myb-like DNA-binding domain
45	GLYMA_12G237600	39654101..39654955	NONE
46	GLYMA_12G237700	39662181..39669542	Ring finger domain
47	GLYMA_12G237800	39710311..39713454	C2H2-type zinc finger
48	GLYMA_12G237900	39715962..39717797	NONE
49	GLYMA_12G238100	39720595..39722785	NAD dependent epimerase/dehydratase family
50	GLYMA_12G238200	39724608..39726753	NAD dependent epimerase/dehydratase family
51	GLYMA_12G238300	39735992..39736537	NONE
52	GLYMA_12G238400	39743972..39745323	AN1-like Zinc finger
53	GLYMA_12G238500	39750923..39754608	NONE
54	GLYMA_12G238700	39783084..39787404	Helix-loop-helix DNA-binding domain
55	GLYMA_12G238800	39791618..39793975	ADP-ribosylation factor family
56	GLYMA_12G238800	39791618..39793975	ADP-ribosylation factor family
57	GLYMA_12G239000	39797400..39801497	LSM domain
58	GLYMA_12G239100	39801603..39805901	Cytochrome P450
59	GLYMA_12G239300	39814884..39818983	PPR repeat; PPR repeat family; DYW family of nucleic acid deaminases
60	GLYMA_12G239400	39821588..39826116	non-haem dioxygenase in morphine synthesis N-terminal
61	GLYMA_12G239500	39830885..39838563	DnaJ domain; DnaJ central domain; DnaJ C terminal domain
62	GLYMA_12G239600	39841408..39844950	C2 domain; Plant phosphoribosyltransferase C-terminal
63	GLYMA_12G239900	39867546..39870649	GDP-fucose protein O-fucosyltransferase
64	GLYMA_12G240000	39879378..39883776	Glycosyl hydrolase family 1
