# Supplementary material for: Stable qw12-1 Locus Across Environments: High-Resolution QTL Mapping for Sustainable Southern Soybean Crinkle Leaf Disease Resistance Control
Source: Plants (Basel). 2026 Mar 25;15(7):1010. doi: 10.3390/plants15071010 (PMC13074802; doi:10.3390/plants15071010)
Supplement: Supplementary file 1 [file plants-15-01010-s001.zip › Table S5.xlsx]

## Sheet: Sheet1
Table S5. Annotated candidate gene information in the qw12-1 interval
Order Number	Gene name	Physical location (bp)	Functional
1	GLYMA_12G231800	39169878..39182758	Protein tyrosine kinase; Di-glucose binding within endoplasmic reticulum; Leucine rich repeat; Leucine-rich repeat receptor-like protein kinase
2	GLYMA_12G233000	39200409..39213243	Leucine Rich Repeat; Protein tyrosine kinase; Di-glucose binding within endoplasmic reticulum; Leucine-rich repeat receptor-like protein kinase
3	GLYMA_12G233100	39218150..39230770	Protein tyrosine kinase; Di-glucose binding within endoplasmic reticulum; Leucine rich repeat; Leucine-rich repeat receptor-like protein kinase
4	GLYMA_12G233300	39235239..39248780	Protein tyrosine kinase; Di-glucose binding within endoplasmic reticulum; Leucine rich repeat; Leucine-rich repeat receptor-like protein kinase
5	GLYMA_12G233600	39274147..39279829	Leucine-rich repeat protein; Leucine-rich repeat receptor-like protein kinase
6	GLYMA_12G233700	39288169..39296830	Leucine Rich Repeat; Integral component of membrane; Leucine-rich repeat receptor-like protein kinase
7	GLYMA_12G235900	39477716..39481109	Protein tyrosine kinase; Di-glucose binding within endoplasmic reticulum; Leucine-rich repeat receptor-like protein kinase
8	GLYMA_12G236500	39528803..39534614	NB-ARC domain; Leucine rich repeat; NB-ARC domain-containing disease resistance protein
9	GLYMA_12G238600	39758082..39759179	Leucine Rich Repeat; Leucine rich repeat N-terminal domain; Leucine-rich repeat receptor-like protein kinase
10	GLYMA_12G239200	39808445..39813180	NB-ARC domain; TIR domain; Disease resistance protein (TIR-NBS-LRR class) family
11	GLYMA_12G239700	39847719..39854420	NB-ARC domain; TIR domain; Disease resistance protein (TIR-NBS-LRR class) family
12	GLYMA_12G239800	39859339..39865235	NB-ARC domain; TIR domain; Disease resistance protein (TIR-NBS-LRR class) family
