# Supplementary material for: Stable qw12-1 Locus Across Environments: High-Resolution QTL Mapping for Sustainable Southern Soybean Crinkle Leaf Disease Resistance Control
Source: Plants (Basel). 2026 Mar 25;15(7):1010. doi: 10.3390/plants15071010 (PMC13074802; doi:10.3390/plants15071010)
Supplement: Supplementary file 1 [file plants-15-01010-s001.zip › Table S6.xlsx]

## Sheet: Sheet1
Table S6. Candidate gene markers for RT-qPCR analysis
No.	Gene ID	Marker	Forward primer (5'-3')	Reverse primer (5'-3')	Tm (℃）
1	GLYMA_12G231800	qPCR-231800	AATAACACTACTTGCCATGTGACAG	CGATTTCCCAAAAGTGACAGAG	60℃
2	GLYMA_12G233000	qPCR-233000	AATAACACTACTTGCCATGTGACAT	CGATTTCCCAAAAGTGACAGAT	60℃
3	GLYMA_12G233100	qPCR-233100	ATTAGCAACACTGGTCACTT	GGTCTTATACAAGGCATTATCG	60℃
4	GLYMA_12G233300	qPCR-233300	TAATAGACCTGGTAGATGAGAG	TATTCGTTGGAGACACTTGT	60℃
5	GLYMA_12G233600	qPCR-233600	GCACGATACCTGAAGCATTA	CTCTAGTTGGCATACCTGAC	60℃
6	GLYMA_12G233700	qPCR-233700	ATTCTTGACGGATGCTTCTC	TTGTTCCTTGATGCGGTTAA	60℃
7	GLYMA_12G235900	qPCR-235900	ACAGATACCTATGTGCTACTC	TGAAGGACATGGTGAATTGA	60℃
8	GLYMA_12G236500	qPCR-236500	GATGAACTACGAGACCTGAA	AACACCAGAGGCTTATCAAT	60℃
9	GLYMA_12G238600	qPCR-238600	CTAAGTCCGTGTCCAGAATA	CGTCATAGAGTTACCATCCA	60℃
10	GLYMA_12G239200	qPCR-239200	GGATTGGTCTAGGAAGTGTAA	TTCTTCTCTTGGTTCTGCTT	60℃
11	GLYMA_12G239700	qPCR-239700	GATACCGTCCTCATCTTAGAA	CCATCTCAGATAGAAGTGTCT	60℃
12	GLYMA_12G239800	qPCR-239800	CTCTACCTATGAGGCAAGTTC	GACCGTATTCCTTCTTATGTTG	60℃
